# Supplementary material for: Impact of different hysterectomy techniques on postoperative clinical and sexual outcomes: A retrospective analysis in a tertiary center
Source: PLoS One. 2026 Jul 20;21(7):e0353020. doi: 10.1371/journal.pone.0353020 (PMC13384313; doi:10.1371/journal.pone.0353020)
Supplement: S1 Data — (XLSX) [file pone.0353020.s001.xlsx]

## Sheet: Sheet1
Age	Height	Body Mass Index	Comorbidity	Uterine Size	Duration of Operation (dk)	Preoperative Hg	Preoperative Hct	Transfusion	Complication Type	Type of Surgery	Preoperative Vaginal Length	Postoperative Vaginal Length	Preoperative FSFI Score	Postoperative FSFI Score
40	153	26.1	2	10	180	6	20	1	0	1	10	9	26	26
51	156	30.8	1	0	210	9	26	1	0	3	8	7	22	25
45	160	37.5	1	8	120	9	27	0	0	2	10	9	26	23
46	156	27.5	2	8	75	9	27	1	0	2	9	8	22	25
44	155	32	2	0	120	8	27	1	0	3	9	9	27	26
45	165	29.4	2	12	120	7	27	1	0	1	8	8	30	28
54	157	38.1	2	10	105	10	28	0	0	2	10	9	26	26
44	160	25.4	2	0	135	8	28	1	0	2	10	7	31	27
78	155	30.4	1	0	205	10	28	0	0	3	9	8	21	20
46	158	32	2	12	180	9	28	0	0	1	8	7	26	27
45	157	29.2	2	12	90	8	28	0	0	1	8	7	22	25
44	161	25	2	14	120	9	28	0	0	1	8	8	28	25
43	165	25.7	2	10	230	8	28	1	0	1	8	8	20	20
37	168	23.7	2	0	120	9	28	0	0	2	8	7	19	22
50	160	25	1	0	180	9	29	1	0	3	9	9	24	24
48	155	33.3	2	10	165	9	29	0	0	1	8	8	28	29
48	160	39.1	2	8	205	9	29	1	0	2	8	7	30	26
47	160	39.8	2	0	120	8	29	1	0	3	8	7	21	23
47	150	25	2	0	100	9	29	1	0	3	8	8	26	27
42	165	25	2	0	240	10	29	1	1	3	8	8	18	20
48	161	28.2	2	10	190	9	30	1	0	1	10	9	24	24
40	165	25.7	1	10	210	10	30	0	0	1	9	9	30	28
42	155	22.5	2	14	205	9	30	1	0	1	9	8	19	17
46	154	31.6	2	0	230	10	30	0	0	3	9	9	25	27
55	156	40.3	2	12	180	10	30	0	0	1	8	7	20	19
48	153	32	2	12	140	10	30	0	0	1	8	8	24	24
52	165	26.8	2	10	240	10	30	0	0	1	8	8	29	28
50	154	27.4	2	14	150	10	30	0	0	1	8	8	18	20
50	157	32	1	8	160	9	30	0	0	2	8	7	30	28
50	162	30.5	1	8	120	9	30	0	0	2	8	7	21	20
42	150	28	1	8	150	10	30	0	0	2	8	7	23	20
58	160	23	2	0	150	9	30	1	0	2	8	7	23	20
50	150	33.3	1	0	170	9	30	1	0	3	8	9	28	29
50	164	31.6	1	0	165	9	31	0	0	3	10	9	26	27
43	167	31.2	2	0	80	9	31	0	0	3	10	9	26	26
41	168	31.9	2	10	75	10	31	0	0	1	9	9	21	20
46	165	32.3	2	12	180	10	31	0	0	1	9	9	25	27
49	165	21.3	1	10	120	10	31	0	0	1	9	8	23	20
44	165	23.1	2	0	120	10	31	0	0	2	9	7	21	20
41	168	28	2	8	150	11	31	0	0	2	9	8	29	28
43	153	37.2	1	10	190	11	31	0	0	1	8	8	27	26
47	167	22.9	2	16	180	9	31	0	0	1	8	7	30	28
40	175	27.4	2	10	105	10	31	1	0	1	8	8	21	20
42	168	31.9	2	10	255	10	31	1	1	1	8	7	28	25
58	155	26.2	2	0	230	10	31	0	0	2	8	7	27	26
47	163	25	2	10	165	10	31	0	1	2	8	7	21	20
46	156	23.8	1	12	150	10	32	1	0	1	10	9	19	23
42	155	28.3	2	14	210	10	32	1	0	1	10	9	25	20
50	156	37.8	2	0	120	11	32	0	0	3	10	9	26	24
51	157	33.3	1	0	120	10	32	0	0	3	10	9	25	26
43	156	32.9	2	0	123	10	32	0	0	3	10	9	21	20
49	160	27.3	1	0	150	10	32	0	0	3	10	9	30	31
47	160	33.2	2	10	150	10	32	1	0	1	9	8	26	26
48	162	25	2	10	255	10	32	1	0	2	9	9	18	20
51	150	25	2	0	120	10	32	0	0	3	9	9	25	27
48	168	28.3	2	12	155	9	32	1	0	1	8	8	23	20
55	165	31.2	1	10	205	10	32	1	0	1	8	8	19	23
44	153	25	2	12	165	9	32	1	0	1	8	7	12	17
44	155	22.9	1	0	205	9	32	0	0	2	8	7	29	28
46	159	37.2	2	10	240	10	32	0	1	2	8	7	20	20
48	157	23.9	2	0	240	11	32	0	1	2	8	7	20	20
53	168	39	2	0	180	10	32	0	0	3	8	8	31	27
46	161	27	2	12	180	11	33	0	0	1	10	9	12	17
42	178	33.1	2	0	105	11	33	0	0	3	10	10	26	26
45	163	30.1	2	0	130	10	33	0	0	3	10	9	25	25
47	155	29.1	1	0	105	9	33	1	0	3	10	9	29	28
51	156	28.8	1	12	140	9	33	0	0	1	9	9	29	28
44	154	23.6	1	12	90	9	33	0	0	1	9	9	19	24
41	165	26.1	2	12	170	9	33	1	0	1	9	8	31	27
55	160	30.5	1	0	120	10	33	0	0	3	9	9	23	20
43	158	31.6	1	12	180	11	33	0	0	1	8	8	18	20
40	160	30.1	1	10	90	10	33	0	0	1	8	8	26	27
41	156	26.7	2	10	120	10	33	0	0	1	8	8	19	17
48	163	29.4	2	14	200	10	33	1	0	1	8	7	20	20
45	168	27.6	2	14	130	9	33	1	0	1	8	7	24	24
42	162	32.4	2	8	180	11	33	0	0	2	8	7	17	19
45	145	35.7	1	8	165	11	33	0	0	2	8	7	14	17
59	153	26.9	2	8	150	10	33	0	0	2	8	7	28	29
50	148	27.8	1	8	120	12	33	0	0	2	8	7	17	26
46	155	31.2	2	0	80	11	33	0	0	3	8	7	19	17
48	164	27.9	2	0	190	10	33	0	0	3	8	8	20	19
50	161	37.8	1	12	135	10	34	0	0	1	10	9	25	25
41	153	29	2	14	180	10	34	1	0	1	10	9	19	22
56	165	18.4	2	8	150	11	34	0	0	2	10	9	24	24
46	158	28	2	8	180	12	34	0	0	2	10	8	25	23
41	150	37.8	2	12	205	10	34	0	0	1	9	9	19	23
43	151	32	2	10	170	10	34	0	0	1	9	8	20	19
40	152	36.8	2	0	160	11	34	0	0	3	9	8	30	31
52	147	31.5	2	0	90	12	34	0	0	3	9	9	18	20
43	155	27.5	1	0	160	11	34	1	0	3	9	8	19	23
69	165	31.6	2	10	195	11	34	0	0	1	8	8	26	24
58	153	35.5	1	12	205	10	34	0	0	1	8	8	27	26
52	160	31.2	2	10	180	10	34	0	0	1	8	8	25	25
51	152	35.9	1	8	120	10	34	0	0	2	8	7	19	21
55	158	23.6	2	0	175	12	34	0	0	2	8	8	25	27
55	162	25	2	8	165	11	34	0	0	2	8	7	29	28
43	153	24.3	2	0	120	11	34	0	0	2	8	7	14	17
44	160	30.5	1	8	255	10	34	1	0	2	8	7	30	26
52	170	26	2	8	180	10	34	1	0	2	8	7	30	26
41	150	33.3	1	0	150	11	34	0	0	3	8	8	23	20
48	160	32.4	1	0	170	10	34	0	0	3	8	8	14	17
40	160	25	2	0	180	12	34	0	0	3	8	8	21	20
52	169	30.5	1	0	100	11	34	0	0	3	8	8	28	29
44	160	28.1	2	0	90	10	34	0	0	3	8	7	23	20
39	160	41.4	1	0	250	11	34	0	1	3	8	8	22	25
43	153	30.8	2	18	135	12	35	0	0	1	10	10	27	26
42	160	31.6	2	8	110	12	35	0	0	2	10	8	21	23
44	156	40.7	1	8	110	11	35	0	0	2	10	8	26	26
49	158	26.8	2	0	150	10	35	0	0	2	10	8	29	28
42	160	20.3	2	8	75	11	35	0	0	2	10	9	26	27
45	150	34.2	1	0	110	14	35	0	0	3	10	9	20	20
47	151	28.5	1	0	240	11	35	0	0	3	10	9	27	26
63	154	29.5	1	0	120	11	35	0	0	3	10	9	20	20
42	150	21.3	2	0	100	13	35	0	0	2	9	8	30	28
39	160	20.3	1	0	150	11	35	0	0	2	9	7	22	25
47	170	30.4	1	0	184	11	35	0	0	3	9	9	25	26
48	157	20.3	2	10	150	11	35	0	0	1	8	8	25	26
57	156	39.9	1	12	140	12	35	0	1	1	8	7	28	25
45	155	31.2	2	12	120	11	35	1	0	1	8	8	17	19
49	165	25	2	12	165	10	35	1	0	1	8	7	26	26
53	160	31.6	2	8	150	11	35	0	0	2	8	7	29	28
42	151	26.8	1	0	165	11	35	0	0	2	8	7	19	17
51	162	30.9	2	8	105	11	35	0	0	2	8	7	25	26
60	160	21.5	2	0	90	12	35	0	0	2	8	7	24	25
45	146	30.5	2	8	120	11	35	0	0	2	8	7	26	26
47	151	37.3	1	0	100	11	35	0	0	3	8	8	14	23
50	154	32.9	2	0	135	11	35	0	0	3	8	8	31	27
44	156	34.5	2	0	135	10	35	0	0	3	8	7	24	25
45	158	28	2	0	105	11	35	0	0	3	8	8	25	26
53	153	28.6	1	0	90	11	35	0	0	3	8	8	30	28
65	148	31.5	2	0	160	11	35	0	0	3	8	8	24	24
53	165	27.9	1	0	195	11	35	0	0	3	8	7	31	27
45	160	31.2	2	0	120	12	35	0	0	3	8	7	23	20
52	150	29.3	1	0	205	11	35	1	0	3	8	8	18	20
53	162	38.9	2	12	120	11	36	0	0	1	10	9	26	24
40	165	36.7	2	8	150	12	36	0	0	2	10	8	25	25
46	160	25.4	1	0	120	12	36	0	0	2	10	8	21	20
53	156	31.2	2	8	170	11	36	0	0	2	10	9	23	20
49	170	23.5	2	0	180	12	36	0	0	2	10	8	24	24
48	150	34.2	2	8	150	12	36	1	0	2	10	9	20	20
67	167	39.4	2	0	180	10	36	0	1	3	10	9	28	29
51	172	27	1	12	150	12	36	0	0	1	9	9	26	26
44	154	29.1	2	12	180	12	36	0	0	1	9	8	20	20
48	158	28	2	14	255	12	36	0	0	1	9	9	26	27
41	160	27	2	14	110	12	36	0	0	1	9	9	25	23
43	168	33.7	2	10	130	12	36	0	1	1	9	8	23	20
59	153	33.3	1	8	120	12	36	0	0	2	9	7	21	20
46	155	34.1	2	8	180	12	36	0	0	2	9	8	25	27
42	154	23.6	2	0	110	11	36	0	0	2	9	8	26	27
46	165	24.6	1	0	120	12	36	0	0	2	9	8	19	21
55	150	28.9	2	8	90	12	36	0	0	2	9	7	19	22
49	156	27.9	2	0	135	12	36	0	0	3	9	9	21	20
48	155	32	1	0	180	11	36	1	1	3	9	8	28	25
50	158	36.9	1	10	110	12	36	0	0	1	8	8	22	25
42	163	33.9	2	10	150	11	36	0	0	1	8	8	21	23
47	160	27.7	2	12	140	10	36	0	0	1	8	7	28	29
50	156	24.7	2	12	156	15	36	0	0	1	8	7	28	25
39	165	26.4	2	16	230	11	36	0	0	1	8	7	24	25
43	165	25.3	2	10	100	11	36	0	0	1	8	8	22	25
47	165	34.9	1	18	165	10	36	0	1	1	8	7	20	20
47	160	25.4	2	10	230	10	36	0	1	1	8	8	27	26
43	148	29.7	2	14	260	13	36	0	1	1	8	8	30	31
51	157	34.5	2	8	150	12	36	0	0	2	8	7	30	31
44	158	29.2	2	8	120	14	36	0	0	2	8	7	26	27
38	168	26.9	1	0	110	12	36	0	0	2	8	7	21	20
45	165	25	2	10	150	12	36	0	0	2	8	8	25	23
36	168	25.5	2	0	150	12	36	0	0	2	8	7	25	26
45	170	29.4	2	8	150	12	36	0	0	2	8	7	25	25
45	166	25	1	0	180	12	36	0	0	2	8	7	20	19
43	162	22.1	2	0	150	12	36	0	0	2	8	7	19	17
42	160	27	2	0	120	11	36	0	0	2	8	7	18	20
46	154	25	2	8	230	10	36	1	0	2	8	7	21	23
65	156	30.4	2	0	240	12	36	0	0	3	8	8	12	21
49	156	29.6	1	0	135	12	36	0	0	3	8	7	26	27
40	160	31.2	1	0	150	12	36	0	0	3	8	8	25	23
64	160	31.2	2	0	150	12	36	0	0	3	8	8	21	20
55	155	27.5	2	0	150	10	36	0	0	3	8	8	19	21
58	165	30.1	2	0	195	13	36	0	1	3	8	8	28	25
39	160	49.2	2	12	150	11	37	0	0	1	10	9	31	27
49	167	24	2	12	160	12	37	0	0	1	10	9	25	25
50	165	34.9	1	10	135	12	37	1	0	1	10	9	29	28
47	156	37.8	2	10	150	11	37	0	0	2	10	9	24	25
47	168	24.8	2	0	195	12	37	0	0	2	10	8	25	25
54	165	38.2	2	0	140	12	37	0	0	3	10	9	28	25
38	158	32.8	1	10	205	14	37	0	0	1	9	9	21	20
50	160	30.1	1	10	170	11	37	0	0	1	9	8	27	26
50	155	31.2	2	10	210	11	37	0	0	1	9	9	19	21
45	151	37.7	2	10	110	12	37	0	0	2	9	9	30	28
48	155	24.1	2	0	105	12	37	0	0	2	9	8	26	27
53	158	25.2	2	8	105	13	37	0	0	2	9	8	21	20
49	155	25	2	8	120	10	37	1	0	2	9	8	25	25
45	160	43	2	0	255	11	37	0	1	3	9	9	24	25
47	171	36.3	1	12	150	11	37	0	0	1	8	8	14	17
42	155	30	2	10	190	12	37	0	0	1	8	8	30	31
43	165	26.4	2	10	195	11	37	0	0	1	8	7	17	26
50	156	32.5	1	8	150	14	37	0	0	2	8	8	19	17
46	160	33.6	2	8	150	13	37	0	0	2	8	7	18	20
68	165	35.6	1	8	130	12	37	0	0	2	8	7	28	25
51	170	27.7	1	8	160	14	37	0	0	2	8	7	24	25
51	161	27.8	1	8	150	12	37	0	0	2	8	7	26	26
57	170	26	2	8	150	13	37	0	0	2	8	7	31	27
49	155	28.7	1	8	240	12	37	0	0	2	8	7	26	27
46	157	31.6	2	8	190	12	37	0	0	2	8	7	20	20
59	155	25.8	2	0	120	12	37	0	0	2	8	8	21	23
42	155	40.4	2	0	180	13	37	0	0	3	8	7	29	28
42	156	34.5	2	0	100	12	37	0	0	3	8	7	26	26
65	160	43	1	0	90	12	37	0	0	3	8	8	26	26
50	151	32.9	2	0	180	13	37	0	0	3	8	8	21	30
47	160	25.4	2	14	150	12	38	0	0	1	10	9	23	20
49	155	33.3	1	8	250	12	38	0	0	2	10	8	25	23
46	170	23.2	2	8	90	13	38	0	0	2	10	8	26	27
35	165	21.7	2	0	105	13	38	0	0	2	10	9	26	26
45	158	34.4	2	0	105	13	38	0	0	3	10	10	30	28
65	158	42.1	1	0	180	12	38	0	0	3	10	9	30	28
47	152	32.9	2	8	120	12	38	0	0	2	9	7	29	28
44	160	39.1	2	8	165	12	38	0	0	2	9	8	21	18
49	160	25	1	0	210	13	38	0	0	2	9	8	26	24
44	157	25.2	2	0	200	13	38	0	0	2	9	8	30	26
52	164	24.2	2	0	130	13	38	0	0	2	9	7	27	26
42	150	37.8	2	0	150	10	38	0	0	3	9	9	25	25
51	150	41.8	1	0	180	12	38	0	0	3	9	8	27	26
50	161	30.9	1	0	165	14	38	0	0	3	9	8	30	32
46	150	28	1	0	130	12	38	0	0	3	9	8	12	17
53	157	37.3	2	12	90	12	38	0	0	1	8	8	19	21
53	165	32.7	2	10	180	12	38	0	0	1	8	8	31	27
48	158	31.2	2	12	120	12	38	0	0	1	8	8	19	17
44	160	26.2	2	12	255	12	38	1	0	1	8	7	21	20
55	160	43	2	8	120	12	38	0	0	2	8	7	28	29
44	157	41	2	10	150	14	38	0	0	2	8	9	17	19
58	150	47.6	2	8	120	12	38	0	0	2	8	7	23	20
51	155	41.6	2	10	135	12	38	0	0	2	8	8	19	17
36	174	26.4	1	0	205	12	38	0	0	2	8	7	20	20
41	170	29.4	1	8	140	12	38	0	0	2	8	7	26	24
45	165	29.4	2	8	90	12	38	0	0	2	8	7	19	23
50	156	32.1	2	8	135	13	38	0	1	2	8	7	24	25
48	166	26.5	1	0	150	12	38	1	0	2	8	7	30	28
50	150	32	2	0	100	12	38	0	0	3	8	8	30	31
44	151	29.4	2	0	90	12	38	0	0	3	8	8	24	24
50	164	28.3	1	0	100	13	38	0	0	3	8	8	29	28
49	158	27.6	2	0	165	13	38	0	0	3	8	8	21	20
45	165	29.4	1	0	120	13	38	0	0	3	8	8	26	27
46	155	27.9	2	0	210	11	38	0	0	3	8	8	30	26
52	157	31.6	2	12	185	14	39	0	0	1	10	9	25	23
51	159	32	2	8	150	13	39	0	1	2	10	8	20	20
42	155	35.8	1	0	135	13	39	1	0	3	10	9	21	20
47	165	29.4	2	12	150	10	39	0	0	1	9	9	20	20
51	164	29.7	2	12	90	11	39	0	0	1	9	9	24	25
50	155	35.4	2	0	165	13	39	0	0	3	9	9	23	20
43	156	37	1	16	240	14	39	0	0	1	8	8	17	19
55	164	42.8	2	12	180	12	39	0	0	1	8	8	30	26
49	155	27.1	1	10	170	12	39	0	0	1	8	8	25	23
49	158	26	2	12	135	13	39	0	0	1	8	8	30	26
49	167	21.5	1	10	105	13	39	0	0	1	8	7	21	23
45	160	21.1	2	10	120	13	39	0	0	1	8	8	28	29
48	150	31.1	2	12	140	14	39	0	0	1	8	7	26	26
44	155	33.3	1	16	210	12	39	0	1	1	8	8	26	26
45	167	27	2	10	180	12	39	1	0	1	8	7	23	20
47	160	23	2	0	80	12	39	0	0	2	8	7	25	23
43	157	28.4	2	8	120	12	39	0	0	2	8	7	24	24
38	165	24.2	2	0	150	13	39	0	0	2	8	7	28	25
48	158	24.8	2	8	165	13	39	0	0	2	8	7	19	23
49	155	20.8	2	0	230	13	39	0	0	2	8	7	20	20
44	165	25.7	1	0	90	13	39	0	0	2	8	7	23	20
43	160	28.9	1	8	150	14	39	0	0	2	8	7	30	31
52	151	36.4	2	0	240	13	39	0	0	3	8	8	19	25
46	164	38.3	1	0	150	12	39	0	0	3	8	8	21	20
73	146	47.4	1	0	120	13	39	0	0	3	8	8	19	25
48	155	32.5	2	0	180	12	39	0	0	3	8	8	19	23
31	160	35.2	2	0	105	12	39	0	0	3	8	8	19	17
49	156	36.2	2	0	110	12	39	0	0	3	8	7	26	27
40	159	30.1	2	0	250	13	39	0	0	3	8	7	19	23
46	166	23.2	1	10	150	13	40	0	0	1	10	9	29	28
50	157	39.4	1	0	110	12	40	0	0	3	10	9	25	26
53	160	25	2	10	160	13	40	0	0	1	9	9	20	27
50	165	27.5	2	10	165	13	40	0	0	1	9	9	18	20
54	172	17.9	1	0	150	13	40	0	0	2	9	8	20	20
53	158	26.8	2	0	140	13	40	0	0	2	9	8	23	20
44	169	29.8	2	8	90	13	40	0	0	2	9	8	28	25
46	168	34	1	0	120	14	40	0	0	3	9	9	27	26
58	165	28.3	1	0	140	13	40	0	0	3	9	9	20	20
48	164	29	2	0	230	14	40	0	0	3	9	9	17	19
50	162	28.6	2	0	120	12	40	0	0	3	9	9	20	20
55	160	33.2	1	10	170	13	40	0	0	1	8	7	25	26
44	154	35	2	12	60	12	40	0	0	1	8	8	26	27
47	160	35.2	2	8	180	12	40	0	0	2	8	7	26	27
47	163	27.1	2	8	135	12	40	0	0	2	8	7	23	20
49	155	25	2	8	150	14	40	0	0	2	8	7	26	24
46	165	29.4	1	8	190	13	40	0	0	2	8	7	19	21
47	163	29.4	2	8	120	13	40	0	0	2	8	7	28	25
42	160	22.3	2	8	150	13	40	0	0	2	8	7	30	31
36	167	24	2	0	105	12	40	0	1	2	8	7	30	31
57	155	27.9	1	8	160	14	40	0	1	2	8	7	19	17
48	150	22.2	1	8	210	12	40	1	1	2	8	7	20	20
49	155	43.7	1	0	150	12	40	0	0	3	8	7	17	23
44	158	32	1	0	120	12	40	0	0	3	8	8	26	27
48	170	35.3	2	0	135	14	40	0	0	3	8	8	29	28
58	160	36.3	1	0	170	13	40	0	0	3	8	8	25	27
48	166	31.9	1	0	150	13	40	0	0	3	8	7	20	20
48	154	33.7	1	0	150	12	40	0	0	3	8	8	29	28
57	147	37	2	0	80	12	40	0	0	3	8	8	26	30
54	160	28.1	1	0	165	13	40	0	0	3	8	7	28	29
48	165	27.5	2	0	135	12	40	0	0	3	8	8	25	25
53	155	29.1	2	0	125	12	40	0	0	3	8	7	23	20
49	153	30.8	2	0	140	13	40	0	0	3	8	7	20	20
48	168	33.3	2	12	90	13	41	0	0	1	10	9	19	22
48	162	28.2	2	10	300	13	41	0	0	1	10	9	26	27
39	152	29.9	1	8	180	14	41	0	0	2	10	9	21	20
50	167	26.5	1	8	270	13	41	0	1	2	10	7	26	26
60	166	29	2	0	165	13	41	0	0	3	10	10	19	17
42	165	27.5	2	0	90	13	41	0	0	3	10	9	26	24
51	160	27	2	0	255	13	41	0	1	2	9	8	26	27
52	170	27	2	0	140	13	41	0	0	3	9	8	25	27
47	150	27.6	2	0	170	14	41	0	0	3	9	9	28	25
70	163	30.1	1	0	120	13	41	0	0	3	9	9	26	24
51	156	33.7	2	12	120	13	41	0	0	1	8	7	30	31
41	175	29.4	2	10	180	15	41	0	0	1	8	7	19	22
40	160	27.3	2	12	60	13	41	0	0	1	8	8	25	26
46	156	25	1	12	150	13	41	1	0	1	8	7	21	20
46	163	32	2	8	150	14	41	0	0	2	8	7	22	25
46	158	33.6	1	8	90	13	41	0	0	2	8	7	24	24
47	156	25.5	1	0	170	11	41	0	0	2	8	7	26	26
42	155	24.6	2	8	80	13	41	0	0	2	8	7	14	17
41	164	30.5	1	8	180	13	41	0	0	2	8	7	12	17
51	168	24.1	1	8	140	14	41	0	0	2	8	7	27	26
33	167	38	2	8	150	14	41	0	1	2	8	8	28	25
43	153	24.3	2	8	140	13	41	0	1	2	8	7	28	25
49	165	22	2	8	180	13	41	0	1	2	8	7	25	27
40	155	27.1	2	8	135	13	41	1	0	2	8	7	29	28
54	155	39.5	1	0	137	12	41	0	0	3	8	7	23	20
56	157	32.5	2	0	190	13	41	0	0	3	8	8	19	21
43	158	36.1	2	0	120	13	41	0	0	3	8	8	24	27
46	165	41.1	2	0	150	12	41	0	0	3	8	8	20	20
56	160	37.1	2	0	205	13	41	0	0	3	8	8	27	26
54	160	27.3	2	0	120	13	41	0	0	3	8	7	27	26
45	163	28.2	1	0	180	14	41	0	0	3	8	8	21	23
46	150	28	2	0	90	14	41	0	0	3	8	8	26	26
46	155	29.1	2	0	165	12	41	0	0	3	8	8	21	20
49	155	29.1	2	0	150	14	41	0	0	3	8	8	25	23
40	155	32.5	1	0	90	14	41	0	1	3	8	8	25	25
45	150	30.2	2	0	140	14	41	1	0	3	8	7	30	26
60	155	38.7	2	0	180	13	41	1	1	3	8	8	30	26
48	153	34.2	1	8	140	13	42	0	0	2	10	9	19	22
43	165	25	2	8	120	13	42	0	0	2	10	8	28	25
49	165	30.1	1	8	170	13	42	0	0	2	10	9	20	19
51	155	26.2	2	0	110	14	42	1	0	2	10	8	22	25
48	166	31.6	1	12	120	14	42	0	0	1	9	8	29	28
46	170	36.7	1	10	170	13	42	1	1	1	9	9	20	20
49	160	29.3	2	8	140	15	42	0	0	2	9	8	27	26
60	163	26	1	0	120	13	42	0	0	2	9	8	29	28
44	150	31.1	2	8	130	13	42	0	0	2	9	8	28	29
44	156	32.9	2	0	140	14	42	0	0	3	9	9	20	19
56	158	30	1	0	200	13	42	0	0	3	9	9	19	21
55	165	33.1	2	0	180	13	42	0	1	3	9	9	12	20
48	160	39.1	1	14	270	13	42	0	0	1	8	8	27	26
37	163	33.9	2	14	150	12	42	0	0	1	8	8	26	27
52	161	25.8	2	12	140	13	42	0	0	1	8	8	20	19
43	160	29.3	1	12	120	13	42	0	0	1	8	8	27	26
46	165	25.7	2	12	110	13	42	0	0	1	8	7	21	20
44	155	27.1	2	14	150	15	42	0	0	1	8	8	21	20
51	165	28.5	1	12	120	13	42	1	0	1	8	7	21	23
61	155	40.4	1	8	195	14	42	0	0	2	8	7	12	17
43	165	38.6	2	8	210	15	42	0	0	2	8	7	21	20
48	160	44.5	2	10	255	14	42	0	0	2	8	8	23	20
61	160	32	2	8	140	14	42	0	0	2	8	7	27	26
61	158	28.8	2	8	150	14	42	0	0	2	8	7	25	27
55	160	30.5	2	8	180	14	42	0	0	2	8	7	31	27
48	160	26.6	2	0	135	14	42	0	0	2	8	7	24	25
37	165	22	2	0	150	13	42	0	0	2	8	7	17	19
46	160	27.3	1	8	135	14	42	0	0	2	8	7	20	20
36	159	26.9	2	0	110	13	42	1	0	2	8	7	25	23
39	162	24.8	2	0	60	14	42	1	0	2	8	7	19	23
38	150	41.8	2	0	120	14	42	0	0	3	8	8	20	20
45	160	34.8	2	0	180	13	42	0	0	3	8	7	17	19
61	163	33.9	1	0	230	14	42	0	0	3	8	8	20	26
47	150	30.2	2	0	120	14	42	0	0	3	8	8	20	19
43	158	28.4	1	0	180	12	42	0	0	3	8	8	22	25
55	164	30.5	2	0	150	14	42	0	0	3	8	7	29	30
74	171	27.4	2	0	120	14	42	0	1	3	8	8	14	17
44	166	30.8	2	10	165	14	43	0	0	1	10	9	14	17
58	150	33.3	1	12	120	14	43	0	1	1	10	9	20	20
59	158	26	2	8	200	14	43	0	0	2	10	9	12	17
74	165	30.5	1	0	195	15	43	0	1	3	10	9	21	23
60	159	31.6	1	12	170	15	43	0	0	1	9	9	21	20
46	160	36.3	2	8	150	14	43	0	0	2	9	7	19	23
57	158	26	1	8	165	13	43	0	0	2	9	8	21	20
51	165	29.4	1	8	165	13	43	0	0	2	9	8	14	17
47	160	28.9	2	8	110	14	43	0	0	2	9	7	20	20
48	150	37.3	2	0	205	14	43	0	0	3	9	9	19	21
50	157	36.5	2	0	90	13	43	0	0	3	9	9	20	24
50	150	30.2	1	0	170	15	43	0	0	3	9	9	31	27
58	165	24	1	0	180	14	43	0	0	3	9	8	25	23
63	158	39.3	1	0	190	13	43	0	1	3	9	9	26	26
45	165	33.1	1	10	180	14	43	0	0	1	8	8	12	17
57	154	31.6	2	12	210	14	43	0	0	1	8	7	23	20
51	167	30.5	2	10	120	14	43	0	0	1	8	7	28	25
49	160	25	1	14	180	13	43	0	0	1	8	7	29	28
42	167	32.3	2	8	100	15	43	0	0	2	8	7	26	26
53	155	25.8	2	8	120	14	43	0	0	2	8	7	20	19
36	156	20.5	2	0	90	13	43	0	0	2	8	7	27	26
44	166	24.7	2	8	105	13	43	1	0	2	8	7	19	21
57	150	32.9	2	0	150	15	43	0	0	3	8	8	30	26
64	160	32.8	2	0	160	14	43	0	0	3	8	8	28	25
43	165	35.6	2	0	205	14	43	0	0	3	8	8	25	23
33	151	37.7	1	0	95	15	43	0	0	3	8	7	19	23
36	165	30.1	2	0	90	14	43	0	0	3	8	7	21	20
58	160	27.3	2	0	200	13	43	0	0	3	8	7	26	27
61	155	31.2	1	0	200	14	43	0	0	3	8	7	29	28
42	156	29.6	2	0	80	13	43	0	0	3	8	7	30	31
40	157	27.2	2	0	180	14	43	0	0	3	8	8	20	20
44	172	30.4	2	0	175	14	43	0	0	3	8	8	26	26
64	170	27.7	2	8	150	14	44	0	0	2	10	8	20	20
50	168	26.6	1	0	100	14	44	0	0	2	9	7	17	19
44	158	28	2	8	90	14	44	0	0	2	9	9	21	20
53	157	32.5	2	10	150	15	44	0	0	1	8	7	30	26
54	152	40.3	2	12	150	14	44	0	0	1	8	7	21	20
49	160	35.9	1	12	180	14	44	0	0	1	8	8	28	25
54	155	29.1	2	10	180	14	44	0	0	1	8	7	25	27
47	156	24.7	2	12	140	14	44	0	1	1	8	7	26	24
60	156	39	1	8	160	15	44	0	0	2	8	7	20	19
53	150	42.2	2	10	90	13	44	0	0	2	8	8	29	28
65	167	33	1	8	135	16	44	0	0	2	8	7	23	20
37	155	22.1	2	8	150	15	44	0	0	2	8	7	19	22
49	160	27	1	0	190	15	44	0	0	2	8	7	24	24
39	160	25	1	0	120	13	44	0	0	2	8	7	28	25
53	160	39.1	2	0	135	16	44	0	0	3	8	8	21	25
52	160	34	1	0	170	14	44	0	0	3	8	8	22	25
74	160	27.3	1	0	150	15	44	0	0	3	8	8	28	25
40	156	30.8	2	0	150	15	44	0	0	3	8	8	27	26
50	155	27.1	1	0	150	14	44	0	0	3	8	8	19	22
63	160	28.9	1	0	150	14	44	0	0	3	8	8	26	26
64	160	28.9	1	0	120	14	44	0	0	3	8	8	24	25
46	157	30.8	2	0	135	15	44	0	1	3	8	8	20	20
56	160	48.8	2	0	195	14	45	0	0	3	9	9	23	20
45	154	21	2	12	180	14	45	0	0	1	8	8	14	17
50	150	33.8	2	8	160	14	45	0	0	2	8	7	26	27
56	160	39.1	1	8	170	14	45	0	0	2	8	7	31	27
53	160	35.5	2	8	170	14	45	0	0	2	8	7	27	26
52	155	26.6	1	8	90	14	45	0	0	2	8	7	25	26
52	156	27.1	1	8	150	15	45	0	0	2	8	7	21	23
47	160	25	2	0	110	14	45	0	1	2	8	7	21	20
51	155	48.3	1	0	140	15	45	0	0	3	8	7	29	28
70	162	29.7	1	0	90	14	45	0	0	3	8	8	28	25
44	155	30	2	0	165	15	45	0	0	3	8	8	14	17
58	152	40.7	1	8	140	16	46	0	0	2	9	8	25	26
64	164	37.2	2	0	120	15	46	0	0	3	9	9	28	25
47	165	29.4	2	0	105	16	46	0	0	3	9	9	25	27
45	161	25.5	2	0	180	15	46	0	0	2	8	7	12	17
51	170	27.7	1	8	160	14	46	0	0	2	8	7	30	28
62	156	33.7	1	0	150	15	46	0	0	3	8	8	21	23
53	159	38.4	2	0	150	14	46	0	0	3	8	8	20	19
57	160	39.1	2	0	165	14	46	0	0	3	8	8	12	20
50	154	31.6	1	0	150	15	46	0	0	3	8	8	19	22
41	156	25.9	2	10	90	15	47	0	0	1	10	9	24	25
52	168	26.2	1	0	165	15	47	0	0	2	10	9	20	20
55	175	29.4	2	0	165	15	47	0	1	3	10	9	19	22
51	165	32.7	2	0	105	16	47	0	0	3	9	9	26	24
48	168	28.3	2	8	105	16	47	0	0	2	8	7	18	20
59	160	26.6	1	0	110	16	47	0	0	2	8	7	26	26
43	155	23.3	2	0	180	13	47	0	0	2	8	7	18	20
41	158	25.6	2	0	180	14	47	0	0	2	8	7	28	32
54	150	31.1	2	0	135	15	47	0	0	3	8	8	24	25
46	156	29.6	1	0	120	15	47	0	0	3	8	7	27	26
82	165	27.5	1	8	90	14	48	0	0	2	10	9	27	26
47	155	31.2	2	0	165	16	48	0	0	3	10	10	17	19
63	160	35.9	1	0	180	15	48	0	0	3	9	9	18	20
50	160	29.7	1	10	140	15	48	0	0	1	8	7	20	20
